# Supplementary material for: Urban Expansion and Butterfly Diversity: The Synergistic Effects of Impervious Surface and Vegetation Cover
Source: Insects. 2026 May 8;17(5):482. doi: 10.3390/insects17050482 (PMC13207098; doi:10.3390/insects17050482)
Supplement: Supplementary file 1 [file insects-17-00482-s001.zip]

Archive with 1 entries (1 files):
- insects-4254073-supplementary.pdf
